# Supplementary material for: In Vitro One-Pot 3-Hydroxypropanal Production from Cheap C1 and C2 Compounds
Source: Int J Mol Sci. 2022 Apr 3;23(7):3990. doi: 10.3390/ijms23073990 (PMC8999356; doi:10.3390/ijms23073990)
Supplement: Supplementary file 1 [file ijms-23-03990-s001.zip]

Archive with 1 entries (1 files):
- ijms-1671068-supplementary.pdf
